# Supplementary material for: Characterization of GSDME in amphioxus provides insights into the functional evolution of GSDM-mediated pyroptosis
Source: PLoS Biol. 2023 May 3;21(5):e3002062. doi: 10.1371/journal.pbio.3002062 (PMC10155998; doi:10.1371/journal.pbio.3002062)
Supplement: S2 Table — The Latin names of species and the accession numbers of GSDM proteins used in the phylogenetic and intron phase analyses were listed in this excel table. The numbers 0, 1, 2 indicate the intron phases of specific genes. S2 Table was submitted as a separated excel file. (XLSX) [file pbio.3002062.s010.xlsx]

## Sheet: S2 Table
Species	Protein	Accession	Intron 1	Intron 2	Intron 3	Intron 4	Intron 5	Intron 6	Intron 7	Intron 8	Intron 9	Intron 10	Intron 11	Intron 12	Intron 13	Intron 14	Intron 15	Intron 16	Intron 17	Intron 18	Intron 19	Intron 20	Intron 21	Intron 22	Intron 23	Intron 24	Intron 25	Intron 26	Intron 27	Intron 28	Intron 29
Lottia gigantea (Lgi)	GSDME	XP_009046123.1	2	0	1	0	0	0
Mizuhopecten yessoensis (Mye)	GSDME	XP_021355887.1	2	0	2	0	1	0	0	0	0	0
Octopus sinensis(Osi)	GSDME	XP_029658425.1	2	0	1	0	0	0
Actinoplanes missouriensis(Ami)	RCD	I0H899
Aquimarina aggregata(Aag)	RCD	A0A162CPX3
Artibeus jamaicensis (Aja)	GSDMA	XP_036996453.1	/	/	/	/	/	/	1	2	0	1	1	1	0	1	0
	GSDMB	XP_036996464.1	/	1	1	2	2	0	1	1	1	0	1	0
	GSDMC	XP_037022356.1	/	1	2	0	1	2	1	1	0	1	0
	GSDMD	XP_037022337.1	/	1	2	0	1	1	1	0	1	0
	GSDME	XP_037002709.1	/	/	0	1	1	0	1	0
	PJVK	XP_036985941.1	1	2	0	1	1
Balaenoptera musculus (Bmu)	GSDMA	XP_036692614.1	2	0	1	1	1	0	0	1	0
	GSDMB	XP_036693525.1	1	2	0	1	0	2	2	2	0	2
	GSDMC2	XP_036686837.1	1	2	0	1	1	1	0	1	0	1
	GSDMC	XP_036686838.1	1	1	1	0	1	0	2	1	0
	GSDMD	XP_036686119.1	/	1	2	0	1	1	1	0	1	0
	GSDME	XP_036720084.1	1	2	0	1	1	0	1	0
	PJVK	XP_036714871.1	0	1	1
Bos taurus (Bta)	GSDME	NP_001180041.1	/	1	2	0	1	1	0	1	0
	GSDMC	NP_001039469.1	/	1	2	0	1	1	1	1	1	1	1	0	1	0
	GSDMD	NP_001039625.1	/	/	1	2	0	1	1	1	0	1	0
	GSDMA	XP_024836266.1	/	/	1	1	1	2	0	1	1	1	1	0	1	0
	GSDMB	NP_001231146.1	/	1	1	2	0	1	1	1	0	1	0
	PJVK	NP_001180112.1	1	2	0	1	1
Branchiostoma belcheri (Bbe)	GSDME	XP_019614155.1	2	2	0	1	0	0	1	0
Branchiostoma floridae(Bfl)	GSDME	XP_002587369.1	0	2	2	0	1	0	0	1	0
Callorhinchus milii (Cmi)	GSDMA/B	XP_007907597.1	/	1	2	0	1	1	0	1	0
	GSDME	NP_001279331.1	/	/	/	1	2	0	0	0	2	0	2
	PJVK	XP_007888272.1	1	2	0	1	1
Camelus ferus (Cfe)	GSDMA	XP_006176398.1	/	1	2	0	1	1	1	1	0	1	0
	GSDMB	XP_032313830.1	2	0	1	1	1	0	1	0
	GSDMC2	XP_032323442.1	1	2	0
	GSDMC	XP_032323441.1	1	2	0	1	1	0	1	0
	GSDMD	XP_032323580.1	1	2	0	1	0	0	2	0	0
	GSDME	XP_032339733.1	/	1	2	2	0	0	2	2	1
	PJVK	XP_006194628.1	1	2	0	1	1
Chelonia mydas (Cmy)	GSDMA	XP_027680268.2	/	1	2	0	1	1	1	0	1	0
	GADMB	XP_027680233.2	/	1	2	0	1	1	1	0	1	0
	GSDME	XP_027689547.1	/	1	2	0	1	1	0	1	0
	PJVK	XP_007069837.1	1	2	0	1	1
Chlorocebus sabaeus (Csa)	GSDMA	XP_008011013.1	1	2	0	1	1	1	1	0	1	0
	GSDMB	XP_037849740.1	0	1	2	1	0	1	2	0	2
	GSDMC	XP_037856075.1	/	1	2	0	1	1	1
	GSDMD	XP_007999960.1	/	1	2	0	1	1	1	0	1	0
	GSDME	XP_007980046.2	/	1	2	0	1	1	0	1	0
	PJVK	XP_007963659.1	/	1	2	0	1	1
Chrysemys picta bellii (Cpb)	GSDMA	XP_008160950.1	/	1	2	0	1	1	1	0	1	0
	GSDMB	XP_023956572.1	/	1	0	1	1	2	2	2	2	1
	GSDME	XP_023962559.1	1	2	0	1	1	0	1	0
	PJVK	XP_005293660.1	1	2
Crocodylus porosus (Cpo)	GSDMA	XP_019405871.1	/	1	2	0	1	1	0	1	0
	GSDMB	XP_019405865.1	/	/	1	2	0	1	1	1	0	1	0
	GSDME	XP_019390299.1	/	/	1	2	2	0	1	1	0	1	0
	PJVK	XP_019410239.1	1	2	0	1	1
Cynoglossus semilaevis (Cse)	GSDMEb	XP_008321525.1	2	1	2	0	1	1	0	1	0
	GSDMEa	XP_024920920.1	/	1	2	0	1	0	2	0	2
	PJVK	XP_008322774.1	1	2	0	1	1
Danio rerio(Dre)	GSDMEb	NP_001001947.1	/	1	2	0	1	1	0	1	0
	GSDMEa	XP_005170134.1	/	1	2	0	1	1	0	1	0
	PJVK	XP_021332701.1	1	2	0	1	1
Equus asinus (Eas)	GSDMA	XP_014689408.1	/	1	1	2	0	1	1	1	1	0	1	0
	GSDMB	XP_014689450.1	/	1	2	0	1	1	1	0	1	0
	GSDMC	XP_014686821.1	/	1	2	0	1	2	2	1	1	0	1	0
	GSDMC2	XP_014686787.1	1	2	0	1	1	0	1	0
	GSDMC3	XP_014686820.1	2
	GSDMC4	XP_014686786.1	1	2
	GSDMC5	XP_014686788.1	1	1	0	1	0
	GSDMD	XP_014713657.1	/	/	1	2	0	1	1	1	0	1	0
	GSDME	XP_014694495.1	1	2	0	1	1	0	1	0
	PJVK	XP_014689590.1	1	2	0	1	1
Gallus gallus (Gga)	GSDMA	XP_015154998.1	/	1	2	0	1	1	0	1	0
	GSDME	XP_015136931.1	/	1	2	0	1	1	0	1	0
	PJVK	XP_426573.2	1	2	0	1	1
Gorilla gorilla gorilla (Ggg)	GSDMA	XP_004041806.1	/	1	2	0	1	1	1	1	0	1	0
	GSDMB	XP_018883923.1	/	1	2	0	1	1	1	0	1	0
	GSDMC	XP_004047578.3	/	1	2	0	1	1	1	1	1	0	1	0
	GSDME	XP_004045237.1	/	1	2	0	1	1	0	1	0
	PJVK	XP_004032916.1	/	1	2	0	1	1
Homo sapiens (Hsa)	GSDMA	NP_835465.2	/	1	2	0	1	1	1	1	0	1	0
	GSDMB	NP_001159430.1	/	1	2	0	1	1	1	0	1	0
	GSDMC	NP_113603.1	/	1	2	0	1	1	1	1	1	0	1	0
	GSDMD	NP_001159709.1	/	1	2	0	1	1	1	0	1	0
	GSDME	NP_001120925.1	/	1	2	0	1	1	0	1	0
	PJVK	NP_001036167.1	0	1	2	0	1	1
Hydra vulgaris(Hvu)	GSDME	XP_012557585.1	0	0	1	1	0	2	1
Lingula anatina (Lan)	GSDME	XP_013387688.1	1	2	0	1	0	0	0
Loxodonta africana (Laf)	GSDMA	XP_023409167.1	1	2	2	2	0	0	2	0	2
	GSDMB	XP_023409166.1	/	1	2	2	0	1	1	0	1	0
	GSDMC2	XP_023401773.1	2	0
	GSDMC	XP_023401449.1	1	0	0	1	1	0	1	0
	GSDMD	XP_010600014.1	/	1	2	0	1	1	1	0	1	0
	GSDME	XP_023400115.1	/	1	2	0	1	1	0	1	0
	PJVK	XP_003406242.2	1	2	0	1	1
Manis javanica (Mja)	GSDMA	XP_017497970.2	/	1	2	0	1	1	1	0	1	0
	GSDMB	XP_036878577.1	2	1	0	1	1	0	2	1	1	0
	GSDMC2	XP_036876584.1	2	2	0	0	2	0	2
	GSDMC	XP_036876583.1	/	1	2	0	1	1	1	1	1	1	1	0	1	0
	GSDMD	XP_017525086.2	1	2	0	1	1	1	0	1	0
	GSDME	XP_036846446.1	/	1	2	0	1	1	0	1	0
	PJVK	XP_017517118.1	1	2	0	1	1
Melopsittacus undulatus (Mun)	GSDMA	XP_030899919.1	2	1	2	0	1	1	0	1	0
	GSDME	XP_030909399.1	/	/	1	2	0	1	1	0	1	0
	PJVK	XP_005152626.1	1	2	0	1	1
Molossus molossus (Mmo)	GSDMA	XP_036125155.1	/	1	2	0	1	1	1	1	0	1	0
	GSDMB	XP_036124311.1	0	2	0	1	1	1	0	1	0
	GSDMC	XP_036119740.1	1	2	0	1	1	2	0	1	0
	GSDMD	XP_036137274.1	/	1	2	0	1	1	1	0	1	0
	GSDME	XP_036102909.1	/	1	2	0	1	1	0	1	0
	PJVK	XP_036110605.1	1	2	0	1	1
Monodelphis domestica (Mdo)	GSDMA2	XP_007482353.1	/	1	2	0	1	1	1	0	1	0
	GSDMA	XP_016285967.1	/	1	2	0	1	1	1	1	0	1	0
	GSDMA3	XP_007483072.1	/	1	2	0	1	1	1	0	1	0
	GSDMA4	XP_007482351.1	0	1	0
	GSDMB	XP_007482357.2	/	1	2	0	1	1	1	0	1	0
	GSDMC6	XP_007488382.1	/	/	1	2	0	1	1	1	1	0	1	0
	GSDMC5	XP_016288126.1	/	/	1	2	0	1	1	1	2	2	1	2	0	1	1	1	1	0	1	0
	GSDMC4	XP_007488386.1	/	1	2	0	1	1	1	0	1	0
	GSDMC3	XP_007488391.1	/	1	1	0	1	0
	GSDMC2	XP_007488390.1	/	1	2	0	1	1	1	0	1	0
	GSDMC	XP_007488392.1	/	/	/	1	2	0	1	1
	GSDMD	XP_007488897.1	/	1	2	0	1	1	1	0	1	0
	GSDME	XP_001368943.1	/	/	1	2	0	1	1	0	1	0
	PJVK	XP_001368857.1	1	2	0	1	1
Mus musculus (Mmu)	GSDMA	NP_067322.1	/	1	2	0	1	1	1	1	0	1	0
	GSDMA2	XP_006534518.1	/	1	1	2	0	1	1	0	1	0
	GSDMA3	NP_001007462.1	/	1	2	0	1	1	1	0	1	0
	GSDMC	NP_113555.1	/	1	2	0	1	1	1	1	0	1	0
	GSDMC2	AAI13154.1	/	1	2	0	1	1	1	1	0	1	0
	GSDMC3	NP_899017.2	/	1	2	0	1	1	1	1	0	1	0
	GSDMC4	NP_083268.1	/	1	2	0	1	1	1	1	0	1	0
	GSDMD	NP_081236.1	/	1	2	0	1	1	1	0	1	0
	GSDME	NP_061239.1	/	1	2	0	1	1	0	1	0
	PJVK	NP_001074180.1	1	2	0	1	1
Myotis myotis (Mmy)	GSDMA	XP_036197720.1	/	1	2	0	1	1	1	1	0	1	0
	GSDMB	XP_036195426.1	0	1	0	0	1	0
	GSDMB2	KAF6295768.1	/	/	/	/	1	0
	GSDMC2	KAF6300498.1	1	2	0	1	1	1	1	1	1	1	1	1	1	1	1	1	1	1	1	1	1	1	1	1	1	1	0	1	0
	GSDMC	KAF6300499.1	1	2	0	1	1	1	1	1	1	0	1	0
	GSDMD	KAF6270747.1	2	1	2	0	1	1	1	0	1	0
	GSDME	KAF6319531.1	/	1	2	0	1	1	0	1	0
	PJVK	XP_036176234.1	1	2	0	1	1
Neurospora crassa(Ncr)	RCD-1	XP_962898.1
Orbicella faveolata(Ofa)	GSDME	XP_020607257.1	0	1	1	0	1	0
Ornithorhynchus anatinus (Oan)	GSDMA	XP_007654365.3	/	1	2	0	1	1	0	1	0
	GSDMD	XP_028917767.1	/	1	2	0	1	1	1	0	1	0
	GSDME	XP_028926176.1	/	1	2	0	1	1	0	1	0
	PJVK	XP_028928169.1	1	2	0	1	1
Oryctolagus cuniculus (Ocu)	GSDMA	XP_002719393.1	/	1	2	0	1	1	1	1	0	1	0
	GSDMC	XP_017197091.1	1	2	0	1	1	0	1	0	0	2
	GSDMD	XP_008252155.1	1	2	0	1	1	1	0	1	0
	GSDME	XP_002713872.1	/	1	2	0	1	1	0	1	0
	PJVK	XP_002712360.1	1	2	0	1	1
Ovis aries (Oar)	GSDMA	XP_004012902.1	/	1	2	0	1	1	1	1	0	1	0
	GSDMB	XP_012041444.3	/	1	1	2	0	1	1	1	0	1	0
	GSDMC2	XP_027829294.1	0	1	0	2	1	1	2	1	0	0
	GSDMC	XP_042110072.1	/	/	1	2	0	1	1	1	1	1	0	1	0
	GSDMD	XP_042109904.1	/	1	2	0	1	1	1	0	1	0
	GSDME	XP_014950834.1	/	1	2	0	1	1	0	1	0
	PJVK	XP_004004594.1	1	2	0	1	1
Pecten maximus(Pmax)	GSDMEa	XP_033728469.1	/	0	2	0	1	0	0	0
	GSDMEb	XP/033728401.1	/	0	2	0	1
Petromyzon marinus (Pmar)	PJVK	XP_032813042.1	1	2	0	1	1
Pocillopora damicornis (Pda)	GSDME	XP_027054110.1	0	1	1	0	1	0
Podarcis muralis (Pmu)	GSDMB	XP_028559183.1	/	1	2	0	1	1	1	0	1	0
	GSDMA	XP_028558571.1	/	1	2	0	1	1	1	0	1	0
	GSDME	XP_028605734.1	/	1	2	0	1	1	0	1	0
	PJVK	XP_028604312.1	1	2	0	1	1
Rhinatrema bivittatum (Rbi)	GSDMA	XP_029428328.1	/	1	2	0	1	1	1	0	1	0
	GSDME	XP_029444983.1	/	1	2	0	1	1	0	1	0
	PJVK	XP_029461755.1	1	2	0	1	1
Geotrypetes seraphini (Gse)	GSDMA	XP_033774373.1	/	1	2	0	1	1	1	0	1	0
	GSDMA2	XP_033774377.1	/	1	2	0	1	1	1	0	1	0
	GSDME	XP_033786715.1	/	1	2	0	1	1	0	1	0
	PJVK	XP_033801535.1	0	1	2	0	1	1
Microcaecilia unicolor (Mun)	GSDMA	XP_030077159.1	/	1	2	0	1	1	1	0	1	0
	GSDMA2	XP_030077861.1	/	1	2	0	1	1	1	0	1	0
	GSDMA3	XP_030077864.1	/	1	2	0	1	1	1	0	1	0
	GSDME	XP_030057917.1	/	1	2	0	1	1	0	1	0
	PJVK	XP_030065796.1	1	2	0	1	1
Acipenser ruthenus (Aru)	GSDMEb	RXM37111.1
	GSDMEc1	XP_033869450.1	/	1	2	0	1	1	1	0	1	0
	GSDMEc2	XP_033913364.2	2	1	2	0	1	1	1	1	0
Anabas testudineus (Ate)	GSDMEa	XP_026203484.1	/	1	2	0	1	1	0	1	0
	GSDMEb	XP_026226820.1	/	1	2	0	1	1	0	1	0
	GSDMEc1	XP_026209852.1	/	1	2	0	1	1	1	0	1	0
	GSDMEc2	XP_026210856.1	/	1	2	0	1	1	1	0	1	0
Anguilla anguilla (Aan)	GSDMEa	XP_035284961.1	/	1	2	0	1	1	0	1	0
	GSDMEb	XP_035270340.1	/	1	2	0	1	1	0	1	0
	GSDMEc	XP_035259671.1	/	1	2	1	0	1	0
Archocentrus centrarchus (Ace)	GSDMEa	XP_030597377.1	/	1	2	0	1	1	0	1	0
	GSDMEb	XP_030606161.1	/	1	2	0	1	1	0	1	0
	GSDMEc1	XP_030598022.1	/	1	2	0	1	1	1	0	1	0
	GSDMEc2	XP_030598774.1	/	1	2	0	1	1	1	0	1	0
Astatotilapia calliptera (Aca)	GSDMEa	XP_026012230.1	/	1	2	0	1	1	0	1	0
	GSDMEb	XP_026041600.1	/	1	2	0	1	1	0	1	0
	GSDMEc1	XP_026030411.1	/	1	2	0	1	1	1	0	1	0
	GSDMEc2	XP_026030414.1	/	1	2	0	1	1	1	0	1	0
Austrofundulus limnaeus (Ali)	GSDMEa	XP_013866637.1	1	2	0	1	1	0	1	0
	GSDMEc1	XP_013877960.1	/	1	2	0	1	1	1	0	1	0
	GSDMEc2	XP_013887471.1	2	0	1	1	1	0	1	0
Betta splendens (Bsp)	GSDMEa	XP_029023078.1	/	1	2	0	1	1	0	1	0
	GSDMEb	XP_028983881.1	/	1	2	0	1	1	0	1	0
	GSDMEc	XP_029019774.1	/	1	2	0	1	1	1	0	1	0
Erpetoichthys calabaricus (Eca)	GSDMEa	XP_028674104.1	/	1	2	0	1	1	0	1	0
	GSDMEc	XP_028661605.1	1	2	0	1	0	1	0
Channa argus (Car)	GSDMEa	KAF3707611.1
Cyprinodon tularosa (Ctu)	GSDMEb	XP_038125417.1	/	1	2	0	1	1	0	1	0
	GSDMEc1	XP_038127901.1	0	1	2	0	1	1	1	2	1	0
	GSDMEc2	XP_038127904.1	1	2	0	1	1	1	0	1	0
	GSDMEc3	XP_038130670.1	/	1	1	2	0	1	1	1	1	0
Cyprinodon variegatus (Cva)	GSDMEa	XP_015229640.1	/	1	2	0	1	1	0	1	0
	GSDMEb	XP_015259533.1	/	1	2	0	1	1	0	1	0
	GSDMEc1	XP_015246556.1	/	0	1	2	0	1	1	1	0
	GSDMEc2	XP_015246561.1	1	2	0	1	1	1	1	0	1	0
	GSDMEc3	XP_015255603.1	1	2	0	1	1	1	0	1
	GSDMEc4	XP_015255605.1	0	1	2	0	1	1	1	0	1	0
Epinephelus lanceolatus (Ela)	GSDMEa	XP_033492408.1	/	1	2	0	1	1	0	1	0
	GSDMEb	XP_033495484.1	/	1	2	0	1	1	0	1	0
	GSDMEc	XP_033488610.1	1	2	0	1	1	1	0	1	0
Fundulus heteroclitus (Fhe)	GSDMEa	XP_036000882.1	/	1	2	0	1	1	0	1	0
	GSDMEb	XP_012718094.2	/	1	2	0	1	1	0	1	0
	GSDMEc1	XP_035995795.1	/	/	1	0	1	1	1	0	1	0
	GSDMEc2	XP_035995791.1	/	1	2	0	1	1	1	0	1	0
	GSDMEc3	XP_035995790.1	/	/	1	2	0	1	1	1	0	1	0
Gambusia affinis (Gaf)	GSDMEa	PWA15389.1
	GSDMEb	PWA33483.1
Haplochromis burtoni (Hbu)	GSDMEa	XP_005928721.1	/	1	2	0	1	1	0	1	0
	GSDMEb	XP_005934834.1
	GSDMEc	XP_005947650.1	/	/	1	2	0	1	1	1	0	1	0
Kryptolebias marmoratus (Kma)	GSDMEa	XP_017277831.1	/	1	2	0	1	1	0	1	0
	GSDMEb	XP_017282053.1	2	1	2	0	1	1	0	1	0
	GSDMEc1	XP_037835230.1	0	1	2	0	1	1	1	0	1	0
	GSDMEc2	XP_017288141.1	/	1	2	0	1	1	1	0	1	1
Lates calcarifer (Lca)	GSDMEa	XP_018522627.1	/	1	2	0	1	1	0	1	0
	GSDMEb	XP_018544241.1	/	1	2	0	1	1	0	1	0
	GSDMEc	XP_018518620.1	/	1	2	0	1	1	1	0	1	0
Lepisosteus oculatus (Loc)	GSDMEc1	XP_015200904.1	2	1	2	0	1	1	1	0	1	0
	GSDMEc2	XP_015217593.1	2	1	2	0	1	1	1	0	1	0
Lucifuga dentata (Lde)	GSDMEb	KAF7669433.1
Mastacembelus armatus (Mar)	GSDMEa	XP_026155402.1	/	1	2	0	1	1	0	1	0
	GSDMEb	XP_026149142.1	/	1	2	0	1	1	0	1	0
	GSDMEc	XP_026152356.1	/	1	2	0	1	1	1	0	1	0
Maylandia zebra (Mze)	GSDMEa	XP_004547887.2	/	1	2	0	1	1	0	1	0
	GSDMEb	XP_004541527.2	/	1	2	0	1	1	0	1	0
	GSDMEc	XP_004561929.2	/	/	1	2	0	1	1	1	0	1	0
Megalops cyprinoides (Mcy)	GSDMEa	XP_036371947.1	/	1	2	0	1	1	0	1	0
	GSDMEb	XP_036395434.1	/	1	2	0	1	1	0	1	0
	GSDMEc	XP_036392901.1	/	1	2	0	1	1	1	0	1	0
Micropterus salmoides (Msa)	GSDMEa	XP_038581104.1	/	1	2	0	1	1	0	1	0
	GSDMEc	XP_038557995.1	1	2	0	1	1	1	0	1	0
Neolamprologus brichardi (Nbr)	GSDMEa	XP_035762494.1	/	1	2	0	1	2	0	0	1	0
	GSDMEb	XP_006801451.1	/	1	2	0	1	1	0	1	0
Oreochromis aureus (Oau)	GSDMEb	XP_031602092.1	/	1	2	0	1	1	0	1	0
	GSDMEc	XP_031596922.1	/	/	1	2	0	1	1	1	0	1	0
Oreochromis niloticus (Oni)	GSDMEa	XP_005453900.1	/	1	2	0	1	1	0	1	0
	GSDMEb	XP_003454487.2	/	1	2	0	1	1	0	1	0
	GSDMEc	XP_019216956.1	/	1	2	0	1	1	1	0	1	0
Parambassis ranga (Pra)	GSDMEa	XP_028284766.1	/	1	2	0	1	1	0	1	0
	GSDMEb	XP_028280814.1	/	1	2	0	1	1	0	1	0
	GSDMEc1	XP_028273152.1	/	1	2	0	1	1	1	0	1	0
	GSDMEc2	XP_028274043.1	/	1	2	0	1	1	1	0	1	0
Poecilia formosa (Pfo)	GSDMEa	XP_007562681.1	/	1	2	0	1	1	0	1	0
	GSDMEb	XP_007570012.1	/	1	2	0	1	1	0	1	0
	GSDMEc	XP_007544341.1	/	1	2	0	1	1	1	0	1	0
Poecilia latipinna (Pla)	GSDMEa	XP_014884464.1	/	1	2	0	1	1	0	1	0
	GSDMEb	XP_014892308.1	/	1	2	0	1	1	0	1	0
Poecilia mexicana (Pme)	GSDMEa	XP_014838454.1	/	1	2	0	1	1	0	1	0
	GSDMEb	XP_014859811.1	/	1	2	0	1	1	0	1	0
	GSDMEc4	XP_014870251.1	/	1	2	0	1	1	1	0	1	0
	GSDMEc5	XP_014870253.1	/	1	2	0	1	1	1	0	1	0
	GSDMEc1	XP_014829804.1	1	2	0	1	1	1	0	1	0
	GSDMEc2	XP_014829807.1	/	/	/	1	2	0	1	1	1	0	1	0
	GSDMEc3	XP_014829970.1	/	1	2	0	1	1	1	0	1	0
Poecilia reticulata (Pre)	GSDMEa	XP_008419845.1	/	1	2	0	1	1	0	1	0
	GSDMEb	XP_017165221.1	/	1	2	0	1	1	0	1	0
	GSDMEc1	XP_017158798.1	/	1	2	0	1	1	1	0	1	0
	GSDMEc2	XP_008400852.2	0	1	2	0	1	1	1	0	1	0
Pundamilia nyererei (Pny)	GSDMEa	XP_005728881.1	1	2	0	1	1	0	1	0
	GSDMEb	XP_005738539.1	/	1	2	0	1	1	0	1	0
	GSDMEc1	XP_005748475.1	0	1	2	0	1	1	1	0	2
	GSDMEc2	XP_005748491.1	1	1	2	0	1	1	1	0	1	0
	GSDMEc3	XP_005748492.1	/	1	2	0	1	1	1	0	1	0
Sphaeramia orbicularis (Sor)	GSDMEa	XP_030002330.1	/	1	2	0	1	1	0	1	0
	GSDMEb	XP_030012894.1	/	1	2	0	1	1	0	1	0
	GSDMEc1	XP_029985328.1	0	1	2	0	1	1	1	0	1	0
	GSDMEc2	XP_030016339.1	0	1	2	0	0	1	1	0	1	0
Xiphophorus couchianus (Xco)	GSDMEa	XP_027891527.1	/	1	2	0	1	1	0	1	0
	GSDMEb	XP_027868605.1	/	/	1	2	0	1	1	0	1	0
	GSDMEc1	XP_027881410.1	/	1	2	0	1	1	1	0	1	0
	GSDMEc2	XP_027881411.1	/	1	2	0	1	1	1	0	1	0
Xiphophorus hellerii (Xhe)	GSDMEa	XP_032436028.1	/	1	2	0	1	1	0	1	0
	GSDMEb	XP_032413990.1	/	/	1	2	0	1	1	0	1	0
	GSDMEc1	XP_032425120.1	/	1	2	0	1	1	1	0	1	0
	GSDMEc2	XP_032425124.1	/	1	2	0	1	1	1	0	1	0
Xiphophorus maculatus (Xma)	GSDMEa	XP_023200180.1	/	1	2	0	1	1	0	1	0
	GSDMEb	XP_023186332.1	/	/	1	2	0	1	1	0	1	0
Pomacea canaliculata (Pca)	GSDME	XP_025094672.1	2	0	1	0	0	0
Python bivittatus (Pbi)	GSDMA	XP_025022523.1	/	1	2	0	1	1	1	1	0	1	0
	GSDMB	XP_025027940.1	/	1	2	0	2	1	1	0	1	0
	GSDME	XP_007433151.1	/	1	2	0	1	1	0	1	0
	PJVK	XP_007433246.1	1	2	0	1	1
Rhincodon typus (Rty)	GSDMA	XP_020385528.1	/	1	2	0	1	1	0	1	0
	GSDME	XP_020389029.1	/	1	2	0	1	1	0	1	0
	PJVK	XP_020381727.1	1
Saccoglossus kowalevskii (Sko)	GSDMEa	XP_002740828.1	2	0	0
	GSDMEb	XP_006824139.1	2	0	1
Sordaria macrospora khell(Sma)	RCD	XP_003350360.1
Sorex araneus (Sar)	GSDMC2	XP_004602662.1	1	2	0	1	1	1	1	0	1	0
	GSDMC	XP_012791545.1	1	2	0	1	1	1	1	1	0	1	0
	GSDMD	XP_004618751.1	1	2	0	1	1	1	0	1	0
	GSDME	XP_004604319.1	1	2	0	1	1	0	1	0
	PJVK	XP_004601427.1	1	2	1	1
	GSDMA	XP_004608992.1	1	2	0	1	1	1	1	0	1	0
Strongylocentrotus purpuratus (Spu)	GSDMEb	XP_030830373.1	1	2	0	1	1	0	1	1	0
	GSDMEc	XP_030830372.1	1	2	0
	GSDMEa	XP_030830813.1	1	2	0	1	1	0	0	1	0
Sus scrofa (Ssc)	GSDMA	XP_003131545.1	/	1	2	0	1	1	1	1	0	1	0
	GSDMB	XP_005653979.2	/	1	2	0	1	1	1	0	1	0
	GSDMC4	XP_020944579.1	/	1	2	0	1	1	0	1	0
	GSDMC2	XP_020944584.1	2
	GSDMC3	XP_020944583.1	1	2
	GSDMC	XP_013843492.1	/	/	1	2	0	1	1	1	1	1	0	0	0
	GSDMD	XP_020946163.1	/	1	2	0	1	1	1	0	1	0
	GSDME	XP_003134903.2	/	/	1	2	0	1	1	0	1	0
	PJVK	XP_003133557.4	1	2	0	1	0
Thamnophis elegans (Tel)	GSDMA	XP_032090927.1	/	1	2	0	1	1	1	1	1	1	1	0	1	0
	GSDMB	XP_032091812.1	1	2	0	1	1	1	0	1	0
	GSDME	XP_032093603.1	/	1	2	0	1	1	0	1	0
	PJVK	XP_032087879.1	1	2	0	1	1
Thamnophis sirtalis (Tsi)	GSDMA	XP_013929683.1	/	1	2	0	1	1	0	1	0
	GSDME	XP_013909822.1	1	2	0	0	2	0	2
	PJVK	XP_013916399.1	1	2	0	1	1
Trichosurus vulpecula (Tvu)	GSDMA	XP_036613637.1	1	2	0	1	2	0	0	1	0
	GSDMB	XP_036611516.1	1	2	0	2	1	0	1	0
	GSDMC2	XP_036597612.1	1	2	0	1	1	1	1	0	1	0
	GSDMC	XP_036597620.1	1	2	0	1	0
	GSDMD/L3	XP_036624240.1	/	1	2	0	1	1	1	0	1	0
	GSDMD/L2	XP_036598018.1	1	2	0	1	1	1	0	1	0
	GSDMD/L1	XP_036597092.1	1	2	0	1	1	0	1	0
	GSDMD	XP_036592409.1	1	2	0	1	1	1	0	1	0
	GSDME	XP_036615116.1	/	1	2	0	1	1	0	1	0
	PJVK	XP_036601720.1	/	1	2	0	1	1
Tupaia chinensis (Tch)	GSDMA	XP_014446163.1	/	1	2	0	1	1	1	1	0	1	0
	GSDMB	XP_027630559.1	/	1	2	0	1	1	1	0	1	0
	GSDMC2	XP_027630809.1	1	2	0	1	1	1	1	1	1	1	0	1	0
	GSDMC	XP_027630808.1	1	1	0	1	0
	GSDMD	XP_027629089.1	/	1	2	0	1	1	1	0	1	0
	GSDME	XP_014448712.2	/	1	2	0	1	1	0	1	2
	PJVK	XP_006151718.1	1	2	0	1	1
Xenopus tropicalis (Xtr)	GSDME	XP_002933445.2	/	2	1	2	0	1	1	0	1	0
	PJVK	XP_017953002.1	1	2	0	1	1
Vitiosangium sp. GDMCC 1.1324 (Vitio)	GSDM	WP_108071778.1
Desulfuromonadales bacterium (Des)	GSDM	P0DV50.1
Runella zeae (Run)	GSDM	WP_157585058.1
