# Supplementary material for: Characterization of GSDME in amphioxus provides insights into the functional evolution of GSDM-mediated pyroptosis
Source: PLoS Biol. 2023 May 3;21(5):e3002062. doi: 10.1371/journal.pbio.3002062 (PMC10155998; doi:10.1371/journal.pbio.3002062)
Supplement: S3 Table — Accession numbers labeled by red indicate the proteins containing the VHTD A/G/S motif in amphioxus. (XLSX) [file pbio.3002062.s011.xlsx]

## Sheet: VHTD motif
XP_035657500.1
XP_035657962.1
XP_035658510.1
XP_035658514.1
XP_035659254.1
XP_035662850.1
XP_035663249.1
XP_035664247.1
XP_035664504.1
XP_035665811.1
XP_035665881.1
XP_035666095.1
XP_035666558.1
XP_035667202.1
XP_035667527.1
XP_035667904.1
XP_035667956.1
XP_035668443.1
XP_035668789.1
XP_035670286.1
XP_035670696.1
XP_035670700.1
XP_035670717.1
XP_035670729.1
XP_035672976.1
XP_035673571.1
XP_035673869.1
XP_035673999.1
XP_035674186.1
XP_035674566.1
XP_035675071.1
XP_035676681.1
XP_035677651.1
XP_035678788.1
XP_035678950.1
XP_035678956.1
XP_035679381.1
XP_035680140.1
XP_035680339.1
XP_035680508.1
XP_035681143.1
XP_035681485.1
XP_035682394.1
XP_035682690.1
XP_035683246.1
XP_035686204.1
XP_035687002.1
XP_035687102.1
XP_035688296.1
XP_035689457.1
XP_035690456.1
XP_035693046.1
XP_035693269.1
XP_035693901.1
XP_035694376.1
XP_035696194.1
XP_035696681.1
XP_035697057.1
XP_035697729.1

## Sheet: DVVD motif
XP_035685693.1
XP_035699683.1
XP_035672696.1
XP_035665481.1
XP_035700319.1
XP_035699488.1
XP_035699278.1
XP_035699277.1
XP_035698636.1
XP_035698600.1
XP_035698226.1
XP_035698164.1
XP_035697452.1
XP_035696683.1
XP_035696539.1
XP_035696296.1
XP_035695369.1
XP_035694645.1
XP_035693787.1
XP_035693329.1
XP_035692842.1
XP_035692692.1
XP_035692602.1
XP_035692557.1
XP_035691592.1
XP_035691183.1
XP_035689656.1
XP_035689603.1
XP_035688801.1
XP_035688212.1
XP_035687840.1
XP_035687589.1
XP_035687588.1
XP_035687552.1
XP_035687455.1
XP_035687454.1
XP_035686860.1
XP_035686399.1
XP_035685778.1
XP_035685561.1
XP_035685437.1
XP_035685436.1
XP_035685362.1
XP_035685083.1
XP_035685028.1
XP_035684716.1
XP_035684450.1
XP_035684433.1
XP_035683006.1
XP_035682159.1
XP_035681998.1
XP_035681465.1
XP_035680575.1
XP_035679886.1
XP_035679600.1
XP_035678850.1
XP_035678280.1
XP_035677620.1
XP_035676979.1
XP_035676975.1
XP_035676527.1
XP_035675915.1
XP_035675411.1
XP_035675038.1
XP_035674604.1
XP_035673666.1
XP_035672735.1
XP_035671836.1
XP_035671496.1
XP_035671362.1
XP_035671251.1
XP_035668320.1
XP_035668178.1
XP_035667361.1
XP_035666475.1
XP_035665970.1
XP_035665948.1
XP_035665165.1
XP_035663901.1
XP_035663511.1
XP_035663495.1
XP_035663391.1
XP_035662490.1
XP_035662456.1
XP_035662164.1
XP_035661664.1
XP_035661568.1
XP_035661487.1
XP_035661378.1
XP_035660996.1
XP_035660857.1
XP_035660499.1
XP_035660498.1
XP_035660336.1
XP_035659901.1
XP_035659319.1
XP_035658443.1
XP_035657758.1
XP_035657709.1
XP_035657643.1
XP_035677524.1
XP_035658207.1
XP_035691711.1
XP_035679587.1
XP_035679389.1
XP_035695845.1
XP_035691770.1
XP_035673050.1
XP_035669761.1
XP_035691591.1
XP_035700300.1
XP_035691198.1
XP_035675096.1
XP_035685290.1
XP_035661004.1
XP_035676490.1
XP_035691844.1
XP_035690338.1
XP_035688510.1
XP_035657632.1
XP_035693300.1
XP_035696519.1
XP_035699230.1
XP_035691014.1
XP_035694236.1
XP_035660926.1
XP_035691753.1
XP_035659369.1
XP_035663001.1
XP_035698633.1
XP_035682860.1
XP_035675864.1
XP_035684793.1
XP_035672549.1
XP_035679670.1
XP_035682152.1
XP_035678663.1
XP_035659385.1
XP_035674525.1
XP_035689780.1
XP_035697750.1
XP_035696894.1
XP_035659533.1
XP_035674113.1
XP_035696616.1
XP_035692642.1
XP_035691394.1
XP_035683069.1
XP_035664625.1
XP_035691709.1
XP_035664476.1
XP_035679787.1
XP_035672981.1
XP_035687137.1
XP_035687352.1
XP_035667696.1
XP_035657602.1
XP_035678451.1
XP_035695360.1
XP_035662352.1
XP_035698662.1
XP_035699181.1
XP_035669974.1
XP_035666030.1
XP_035659576.1
XP_035674097.1
XP_035668003.1
XP_035673712.1
XP_035663813.1
XP_035694377.1
XP_035686069.1
XP_035658189.1
XP_035679062.1
XP_035692385.1
XP_035679805.1
XP_035692680.1
XP_035668031.1
XP_035692591.1
XP_035671927.1
XP_035674856.1
XP_035680729.1
XP_035672427.1
XP_035679962.1
XP_035677138.1
XP_035683683.1
XP_035686415.1
XP_035660865.1
XP_035677749.1
XP_035664339.1
XP_035697856.1
XP_035667200.1
XP_035684222.1
XP_035689484.1
XP_035696883.1
XP_035686776.1
XP_035693746.1
XP_035663098.1
XP_035678235.1
XP_035693357.1
XP_035696175.1
XP_035697996.1
XP_035671411.1
XP_035685556.1
XP_035685558.1
XP_035697721.1
XP_035676325.1
XP_035662041.1
XP_035695111.1
XP_035680103.1
XP_035693296.1
XP_035685638.1
XP_035661730.1
XP_035689615.1
XP_035690735.1
XP_035669502.1
XP_035684552.1
XP_035665897.1
XP_035681843.1
XP_035684193.1
XP_035694889.1
XP_035667982.1
XP_035699279.1
XP_035688090.1
XP_035679836.1
XP_035679664.1
XP_035698007.1
XP_035671073.1
XP_035692535.1
XP_035662154.1
XP_035681596.1
XP_035677246.1
XP_035664895.1
XP_035685250.1
XP_035676316.1
XP_035691226.1
XP_035675988.1
XP_035658048.1
XP_035661203.1

## Sheet: DMPD motif
NP_001157281.1
NP_075568.1
NP_003931.2
XP_005244992.1
NP_077026.2
NP_001230925.1
NP_006116.2
NP_150281.1
NP_001001484.1
NP_001107644.1
NP_060404.4
NP_001290356.1
NP_006850.2
NP_001036009.1
NP_001120925.1
NP_056445.3
NP_056986.2
XP_047299545.1
NP_001013657.3
NP_000046.1
XP_047272867.1
NP_694984.5
XP_011527913.1
NP_079501.2
