# Supplementary material for: Characterization of GSDME in amphioxus provides insights into the functional evolution of GSDM-mediated pyroptosis
Source: PLoS Biol. 2023 May 3;21(5):e3002062. doi: 10.1371/journal.pbio.3002062 (PMC10155998; doi:10.1371/journal.pbio.3002062)
Supplement: S1 Values For Plots — (XLSX) [file pbio.3002062.s017.xlsx]

## Sheet: Figure 2
C
	Control					TNFα					CHX					TNFα+CHX
	Rep1	Rep2	Rep3	Average	St.Dev	Rep1	Rep2	Rep3	Average	St.Dev	Rep1	Rep2	Rep3	Average	St.Dev	Rep1	Rep2	Rep3	Average	St.Dev
Vector (%)	6.2	1.71	1.85	3.25333	2.08439	2.09	6.14	6.45	4.89333	1.98629	1.39	1.51	4.51	2.47	1.44333	6.24	5.94	6.08	6.08667	0.122565
BbGSDME (%)	5.58	5.5	3.15	4.74333	1.12713	5.33	5.41	5.96	5.56667	0.28004	5.49	5.56	5.78	5.61	0.123558	8.52	8.73	8.91	8.72	0.159374
HsGSDME (%)	2.22	6.96	5.43	4.87	1.9752	1.8	4.77	4.28	3.61667	1.30006	2.97	3.06	3.42	3.15	0.194422	12.2	13.6	14.4	13.4	0.909212
D
	Control					TNFα					CHX					TNFα+CHX
	Rep1	Rep2	Rep3	Average	St.Dev	Rep1	Rep2	Rep3	Average	St.Dev	Rep1	Rep2	Rep3	Average	St.Dev	Rep1	Rep2	Rep3	Average	St.Dev
Vector (%)	6.99048	7.17282	3.99887	6.05406	1.45514	10.689	7.52283	5.12947	7.78044	2.27698	8.79876	8.0574	5.02597	7.29404	1.63208	12.1668	8.63747	6.59513	9.13312	2.30145
BbGSDME (%)	6.36466	6.5814	4.8412	5.92909	0.774324	10.1974	8.0422	6.75017	8.32991	1.42194	8.61049	9.49515	6.42343	8.17636	1.29105	19.0602	18.682	12.6704	16.8042	2.92713
HsGSDME (%)	9.26586	10.8161	6.3353	8.80576	1.85799	15.7421	13.4385	12.709	13.9632	1.29264	11.67	17.4369	12.6339	13.9136	2.52226	36.1357	26.3806	24.7112	29.0759	5.03839
H
	Control					TNFα+CHX
	Rep1	Rep2	Rep3	Average	St.Dev	Rep1	Rep2	Rep3	Average	St.Dev
Vector (%)	7.54594	6.43205	4.32828	6.10209	1.33416	7.94123	8.36792	8.16959	8.15958	0.174343
Flag-BbGSDME-WT (%)	5.67935	5.07537	4.52959	5.09477	0.469587	26.8615	27.0904	27.9519	27.3012	0.46945
Flag-BbGSDME-D253A (%)	6.26537	5.7696	5.41538	5.81678	0.348609	6.26537	5.7696	5.41538	5.81678	0.348609
Flag-BbGSDME-D304A (%)	6.63435	7.29519	5.71735	6.54897	0.646974	22.3048	22.6747	24.6592	23.2129	1.03381
Flag-BbGSDME-D253A/D304A (%)	8.3273	9.34642	8.73708	8.8036	0.418701	10.4761	10.3395	10.5489	10.4548	0.0868095

## Sheet: Figure 3
B
	Rep1	Rep2	Rep3	Average	St.Dev
Vector (%)	12.7574	10.1464	12.0624	11.6554	1.10409
BbGSDME-FL (%)	10.2375	9.73032	13.8812	11.283	1.84886
BbGSDME-N304 (%)	8.97928	13.4561	13.3455	11.927	2.08482
BbGSDME-N253 (%)	23.1591	21.1754	20.1352	21.4899	1.25438
C
Time (min)	Control					HsCASP3(p20/p10)					BbGSDME					BbGSDME+CASP3					HsGSDME					HsGSDME+CASP3
	Rep1	Rep2	Rep3	Average	St.Dev	Rep1	Rep2	Rep3	Average	St.Dev	Rep1	Rep2	Rep3	Average	St.Dev	Rep1	Rep2	Rep3	Average	St.Dev	Rep1	Rep2	Rep3	Average	St.Dev	Rep1	Rep2	Rep3	Average	St.Dev
0	1.06	1.01	0.99	1.02	0.0294392	0.992587	1.01802	1.01665	1.00908	0.0116791	0.98	1.03	1.02	1.01	0.0216025	0.984	0.997	1.01	0.997	0.0106145	0.996	0.999	1.01	1.00167	0.00601849	1.01	0.993	0.994	0.999	0.00778888
5	0.93	0.973	1.01	0.971	0.0326905	0.964479	0.986588	0.967875	0.972981	0.00972112	0.946	0.955	0.958	0.953	0.00509902	0.78	0.785	0.784	0.783	0.00216025	0.965	0.966	0.973	0.968	0.00355903	0.567	0.576	0.588	0.577	0.00860233
10	0.959	0.954	0.943	0.952	0.00668331	0.990405	0.973048	0.947723	0.970392	0.0175258	0.945	0.953	0.955	0.951	0.00432049	0.67	0.675	0.677	0.674	0.00294392	0.965	0.975	0.973	0.971	0.00432049	0.443	0.453	0.457	0.451	0.00588784
15	0.894	0.904	0.911	0.903	0.00697615	0.955916	0.958427	0.968858	0.961067	0.00560376	0.934	0.934	0.928	0.932	0.00282843	0.588	0.582	0.576	0.582	0.00489898	0.941	0.941	0.947	0.943	0.00282843	0.401	0.405	0.412	0.406	0.00454606
20	0.901	0.892	0.88	0.891	0.00860233	0.942161	0.929873	0.925605	0.932546	0.00701856	0.887	0.892	0.891	0.89	0.00216025	0.56	0.563	0.569	0.564	0.00374166	0.844	0.826	0.805	0.825	0.0159374	0.409	0.411	0.416	0.412	0.00294392
21	0.278	0.282	0.289	0.283	0.00454606	0.231	0.23	0.23	0.230333	0.000471405	0.31	0.32	0.33	0.32	0.00816497	0.283	0.279	0.287	0.283	0.00326599	0.291	0.286	0.29	0.289	0.00216025	0.267	0.267	0.273	0.269	0.00282843
22	0.249	0.251	0.259	0.253	0.00432049	0.231	0.23	0.23	0.230333	0.000471405	0.28	0.282	0.281	0.281	0.000816497	0.271	0.274	0.271	0.272	0.00141421	0.238	0.243	0.251	0.244	0.00535413	0.251	0.254	0.254	0.253	0.00141421
25	0.243	0.241	0.248	0.244	0.00294392	0.231	0.23	0.23	0.230333	0.000471405	0.263	0.261	0.262	0.262	0.000816497	0.253	0.262	0.274	0.263	0.00860233	0.242	0.245	0.254	0.247	0.00509902	0.237	0.241	0.248	0.242	0.00454606
D
	Rep1	Rep2	Rep3	Average	St.Dev
Control (%)	16.6237	15.876	15.761	16.0869	0.382472
CASP3 (%)	6.62114	11.1861	11.5732	9.7935	2.24876
BbGSDME (%)	17.4385	14.751	15.376	15.8552	1.14829
BbGSDME+CASP3 (%)	58.9918	52.718	53.492	55.0673	2.79301
HsGSDME (%)	17.96	20.71	18.638	19.1027	1.16978
HsGSDME+CASP3 (%)	77.54	80.23	79.374	79.048	1.12212
E
	-IPTG					+IPTG
	Rep1	Rep2	Rep3	Average	St.Dev	Rep1	Rep2	Rep3	Average	St.Dev
6×His-BbGSDME-FL	6.70157	5.59923	6.69	6.33027	0.516943	6.61149	5.62706	6.54	6.25952	0.448166
6×His-BbGSDME-N304	5.01649	4.4624	4.71	4.72963	0.226633	4.90235	4.83123	4.92	4.88453	0.0383685
6×His-BbGSDME-N253	3.1959	3.32222	3.21	3.24271	0.0565178	1.30103	1.07918	1.19	1.19007	0.0905695
L
	Rep1	Rep2	Rep3	Average	St.Dev
Vector (%)	11.1714	11.4313	9.98031	10.861	0.631713
FL-HA (%)	9.6828	9.7366	8.72564	9.38168	0.464412
N304-HA (%)	9.92587	10.2653	9.87709	10.0227	0.17265
N253-Flag (%)	19.4033	18.2626	17.9804	18.5488	0.615151
N253-Flag+N304-HA (%)	8.58707	8.85471	11.618	9.6866	1.37008

## Sheet: Figure 4
F
			EIB202
			Ac-VHTD-CHO
Days	Control	EIB202	1 uM	2 uM	4 uM
1		1
2.5		1
3		1
3		1
3		1
3		1
3.5		1
4		1
4		1
6	0	0	0	0	0
6	0		0	0	0
6	0		0	0	0
6	0		0	0	0
6	0		0	0	0
6	0		0	0	0
6	0		0	0	0
6	0		0	0	0
6	0		0	0	0
6	0		0	0	0
L
	Control					+BbIRF1					+BbIRF8
	Rep1	Rep2	Rep3	Average	St.Dev	Rep1	Rep2	Rep3	Average	St.Dev	Rep1	Rep2	Rep3	Average	St.Dev
A1	0.954213	1.01924	1.02655	1	0.0325132	1.29323	1.37725	1.26839	1.31296	0.0465816	2.43595	2.65587	2.09036	2.39406	0.232762
A2	0.970546	0.958398	1.07106	1	0.0504888	0.827661	0.993251	0.857887	0.892933	0.0720009	1.62625	1.47513	1.43998	1.51379	0.0808094
A3	1.10601	0.963608	0.93038	1	0.0761798	1.48892	1.50949	1.61551	1.53797	0.0554626	1.04037	1.07753	1.04747	1.05512	0.016108
A4	0.953271	1.00935	1.03738	1	0.0349688	6.30841	6.05607	6.42056	6.26168	0.152425	7.76636	8.15888	7.48598	7.80374	0.275978
M
	Control					+BbIRF1					+BbIRF8
	Rep1	Rep2	Rep3	Average	St.Dev	Rep1	Rep2	Rep3	Average	St.Dev	Rep1	Rep2	Rep3	Average	St.Dev
A4	0.953271	1.00935	1.03738	1	0.0349688	6.30841	6.05607	6.42056	6.26168	0.152425	6.75525	6.97902	6.43357	6.72261	0.223874
A4-M1	1.09	1.16	0.75	1	0.179072	1.41176	1.23529	1.23529	1.29412	0.083189	1.83234	1.70659	1.70659	1.7485	0.0592782
A4-M2	0.921311	1.02951	1.04918	1	0.0562178	2.7377	2.42623	2.65574	2.60656	0.131829	5.71429	6.01339	5.66964	5.79911	0.152615
A6	1.06853	0.90581	1.02566	1	0.0688636	34.3882	31.3616	33.7916	33.1805	1.30899	13.1479	12.4825	11.9695	12.5333	0.482395
K

## Sheet: Figure 5
B
Time (min)	Control					BbGSDME-FL					BbGSDME-N253					N253-2KA					N253-4RA					N253-4KA
	Rep1	Rep2	Rep3	Average	St.Dev	Rep1	Rep2	Rep3	Average	St.Dev	Rep1	Rep2	Rep3	Average	St.Dev	Rep1	Rep2	Rep3	Average	St.Dev	Rep1	Rep2	Rep3	Average	St.Dev	Rep1	Rep2	Rep3	Average	St.Dev
0	1.08	1.09	1.05	1.07333	0.0169967	1.05847	1.08668	1.0664	1.07052	0.0118789	0.957	0.948	0.95	0.951667	0.00385861	1.07	1.07	1.06	1.06667	0.00471405	1.06997	1.09653	1.06731	1.07793	0.0131944	0.953	0.946	0.948	0.949	0.00294392
5	1.03	1.02	1.02	1.02333	0.00471405	1.00227	1.01109	1.0016	1.00499	0.00432283	0.893	0.912	0.897	0.900667	0.00817856	0.896	0.877	0.918	0.897	0.0167531	0.98614	1.03756	0.996181	1.00663	0.022252	0.891	0.89	0.89	0.890333	0.000471405
10	1.02	1.02	1.01	1.01667	0.00471405	0.959518	0.964708	0.911082	0.945103	0.0241491	0.838	0.858	0.861	0.852333	0.0102089	0.975	0.551	0.565	0.697	0.196659	1.01248	1.04141	0.987038	1.01364	0.0222133	0.878	0.876	0.857	0.870333	0.00946338
15	1.01	0.996	0.988	0.998	0.00909212	0.875695	0.982926	0.957198	0.938606	0.045708	0.623	0.479	0.246	0.449333	0.155333	0.705	0.562	0.386	0.551	0.130463	0.99843	1.03663	1.01189	1.01565	0.0158196	0.764	0.794	0.831	0.796333	0.0274024
20	0.979	0.971	0.974	0.974667	0.00329983	0.42576	0.927114	0.557806	0.636893	0.212179	0.279	0.248	0.242	0.256333	0.0162138	0.194	0.191	0.253	0.212667	0.0285463	0.965704	1.00442	1.02497	0.998363	0.0245708	0.788	0.782	0.832	0.800667	0.022291
22	0.163	0.171	0.163	0.165667	0.00377124	0.194214	0.239286	0.210193	0.214565	0.0186584	0.256	0.258	0.249	0.254333	0.00385861	0.173	0.162	0.165	0.166667	0.0046428	0.171506	0.232844	0.174207	0.192853	0.0283	0.239	0.239	0.256	0.244667	0.00801388
25	0.163	0.171	0.163	0.165667	0.00377124	0.194214	0.239286	0.210193	0.214565	0.0186584	0.232	0.238	0.227	0.232333	0.00449691	0.173	0.162	0.165	0.166667	0.0046428	0.171506	0.232844	0.174207	0.192853	0.0283	0.239	0.239	0.256	0.244667	0.00801388
C
	Rep1	Rep2	Rep3	Average	St.Dev
Control (%)	9.18885	10.7464	7.0751	9.00346	1.50454
Flag-BbGSDME-FL (%)	14.6657	14.4446	13.5691	14.2265	0.473497
Flag-BbGSDME-N253-WT (%)	72.9937	72.5268	73.5405	73.0203	0.414252
Flag-BbGSDME-N253-2KA (%)	81.6962	81.9875	75.9671	79.8836	2.77194
Flag-BbGSDME-N253-4KA (%)	17.0748	17.0971	11.9803	15.3841	2.40685
Flag-BbGSDME-N253-4RA (%)	9.57285	8.16764	3.7924	7.17763	2.4615
D
	Rep1	Rep2	Rep3	Average	St.Dev
Flag-BbGSDME-FL (%)	15.91	8.9	9.47	11.4267	3.17872
Flag-BbGSDME-N253-WT (%)	32.88	34.72	43.73	37.11	4.74094
Flag-BbGSDME-N253-2KA (%)	31.44	16.73	19.05	22.4067	6.45737
Flag-BbGSDME-N253-4KA (%)	8.50433	23.72	9.39	13.8714	6.97336
Flag-BbGSDME-N253-4RA (%)	9.6	12.02	21.27	14.2967	5.02889
G
Time (min)	Control					N253					N253-F2D					N253-V13D					N253-2LD					N253-2FD					N253-3TD
	Rep1	Rep2	Rep3	Average	St.Dev	Rep1	Rep2	Rep3	Average	St.Dev	Rep1	Rep2	Rep3	Average	St.Dev	Rep1	Rep2	Rep3	Average	St.Dev	Rep1	Rep2	Rep3	Average	St.Dev	Rep1	Rep2	Rep3	Average	St.Dev	Rep1	Rep2	Rep3	Average	St.Dev
0	1.05746	1.05	1.05431	1.05392	0.00305749	0.957	0.948	0.95	0.951667	0.00385861	0.953	0.952	0.95	0.951667	0.00124722	0.955	0.949	0.948	0.950667	0.00309121	1.05	1.07	1.07	1.06333	0.00942809	1.07	1.07	1.07	1.07	0	1.06293	1.05853	1.055	1.05882	0.00324394
5	1.04111	1.02285	1.03185	1.03194	0.00745585	0.893	0.912	0.897	0.900667	0.00817856	0.905	0.906	0.896	0.902333	0.00449691	0.896	0.903	0.899	0.899333	0.00286744	0.644	0.837	0.501	0.660667	0.137677	0.447	0.49	0.39	0.442333	0.040958	0.985273	1.00143	1.01235	0.999685	0.0111241
10	1.02211	1.00515	1.02548	1.01758	0.00889515	0.838	0.858	0.861	0.852333	0.0102089	0.835	0.842	0.841	0.839333	0.00309121	0.857	0.876	0.88	0.871	0.0100333	0.32	0.591	0.259	0.39	0.144294	0.189	0.239	0.204	0.210667	0.0209497	0.987855	1.00419	1.01115	1.00107	0.00976476
15	1.00023	0.97947	1.00545	0.995051	0.0112214	0.623	0.479	0.246	0.449333	0.155333	0.395	0.5	0.515	0.47	0.0533854	0.703	0.512	0.665	0.626667	0.0825523	0.226	0.246	0.204	0.225333	0.0171529	0.18	0.193	0.215	0.196	0.0144453	0.996916	1.0218	1.02722	1.01531	0.0131958
20	1.00277	0.980745	0.997887	0.993802	0.00944599	0.279	0.248	0.242	0.256333	0.0162138	0.279	0.267	0.333	0.293	0.0287054	0.548	0.447	0.597	0.530667	0.0624518	0.171	0.194	0.178	0.181	0.00962635	0.184	0.197	0.179	0.186667	0.00758654	0.983385	1.02124	1.00875	1.00446	0.0157494
22	0.164249	0.161527	0.364335	0.230037	0.0949695	0.232	0.238	0.227	0.232333	0.00449691	0.233	0.237	0.234	0.234667	0.00169967	0.239	0.234	0.238	0.237	0.00216025	0.168	0.18	0.165	0.171	0.00648074	0.155	0.169	0.162	0.162	0.00571548	0.171254	0.186483	0.184658	0.180799	0.00678993
25	0.164249	0.161527	0.364335	0.230037	0.0949695	0.232	0.238	0.227	0.232333	0.00449691	0.233	0.237	0.234	0.234667	0.00169967	0.239	0.234	0.238	0.237	0.00216025	0.168	0.18	0.165	0.171	0.00648074	0.155	0.169	0.162	0.162	0.00571548	0.171254	0.186483	0.184658	0.180799	0.00678993
H
	Rep1	Rep2	Rep3	Average	St.Dev
Control (%)	5.00696	6.43406	4.98714	5.47605	0.677463
Flag-BbGSDME-N253-WT (%)	70.6144	73.6017	74.2993	72.8385	1.59823
Flag-BbGSDME-N253-F2D (%)	70.491	71.7168	64.7134	68.9737	3.05381
Flag-BbGSDME-N253-V13D (%)	42.3788	52.6638	36.7873	43.9433	6.57527
Flag-BbGSDME-N253-2LD (%)	83.5463	81.6892	83.1995	82.8116	0.806246
Flag-BbGSDME-N253-2FD (%)	82.6487	81.4198	83.109	82.3925	0.713035
Flag-BbGSDME-N253-3TD (%)	7.31234	3.33671	4.1994	4.94948	1.70751
I
	Rep1	Rep2	Rep3	Average	St.Dev
FL (%)	17.32	13.65	15.19	15.3867	1.50471
Flag-BbGSDME-N253-WT (%)	38.32	36.41	43.32	39.35	2.9135
Flag-BbGSDME-N253-F2D (%)	30.63	39.65	27.4	32.56	5.1839
Flag-BbGSDME-N253-V13D (%)	23.88	18.77	22.46	21.7033	2.15367
Flag-BbGSDME-N253-3TD (%)	18.98	18.82	7.79	15.1967	5.23771
K
	Rep1	Rep2	Rep3	Average	St.Dev
Vector (%)	9.03174	8.32028	9.28516	8.87906	0.408441
Flag-HsGSDME-NT-WT (%)	41.9626	40.8895	33.2397	38.6972	3.88388
Flag-HsGSDME-NT-V13D (%)	9.44871	9.79141	10.306	9.84872	0.352345
Flag-HsGSDME-NT-3TD (%)	12.0113	10.06	11.733	11.2681	0.861754
L
	Rep1	Rep2	Rep3	Average	St.Dev
Vector (%)	1.52322	2.05701	2.83066	2.13696	0.536747
Flag-HsGSDMD-NT-WT (%)	43.8286	43.865	41.2447	42.9794	1.22676
Flag-HsGSDMD-NT-V13D (%)	1.87073	1.84028	2.4396	2.0502	0.275624
Flag-HsGSDMD-NT-3SD (%)	1.49809	1.22392	1.54132	1.42111	0.140548

## Sheet: S3 Figure 
B
	Control					TNFα					CHX					TNFα+CHX
	Rep1	Rep2	Rep3	Average	St.Dev	Rep1	Rep2	Rep3	Average	St.Dev	Rep1	Rep2	Rep3	Average	St.Dev	Rep1	Rep2	Rep3	Average	St.Dev
Vector (%)	4.54	3.49	3.94	3.99	0.430116	7.66	6.34	8.01	7.33667	0.719089	4.93	4.95	6.27	5.38333	0.627021	15.3	15.7	15.6	15.5333	0.169967
Flag-BbGSDME (%)	4.46	3.33	5.25	4.34667	0.787923	5.71	5.65	6.4	5.92	0.340294	5.81	5.25	6.94	6	0.702899	18.3	16.3	15.9	16.8333	1.04987
Flag-HsGSDME (%)	6.39	3.95	2.21	4.18333	1.71444	5.83	4.45	3.62	4.63333	0.911494	3.21	3.49	4.21	3.63667	0.421215	15.7	16.2	15.9	15.9333	0.20548
C
	Control					TNFα					CHX					TNFα+CHX
	Rep1	Rep2	Rep3	Average	St.Dev	Rep1	Rep2	Rep3	Average	St.Dev	Rep1	Rep2	Rep3	Average	St.Dev	Rep1	Rep2	Rep3	Average	St.Dev
Vector (%)	1.41	1.34	1.55	1.43333	0.0873053	1.83	1.11	0.96	1.3	0.421838	1.08	1.14	2.23	1.48333	1.84796	1.39	1.4	1.44	1.41	0.0216025
Flag-BbGSDME (%)	1.12	1.34	1.61	1.35667	0.200389	1.85	2.15	1.53	1.84333	0.253158	1.7	1.58	1.41	1.56333	0.118977	2.35	2.3	2.39	2.34667	0.0368179
Flag-HsGSDME (%)	1.89	1.66	2.01	1.85333	0.14522	1.68	2.31	2.97	2.32	0.526688	2.23	2.14	2.31	2.22667	0.0694422	2.58	2.25	2.91	2.58	0.269444
D
	Control					TNFα+CHX
	Rep1	Rep2	Rep3	Average	St.Dev	Rep1	Rep2	Rep3	Average	St.Dev
Vector	15.57	17.34	10.41	14.44	2.93983	85.64	78.51	91.43	85.1933	5.28402
BbGSDME	32.12	47.11	33.58	37.6033	6.7486	241.39	210.78	190.96	214.377	20.7444
HsGSDME	41.67	52.33	45.79	46.5967	4.38915	250.64	209.79	226.97	229.133	16.747

## Sheet: S4 Figure
G
	Rep1	Rep2	Rep3	Average	St.Dev
BbGSDME-L (%)	14.4616	14.2212	12.3996	13.6941	0.92062
BbGSDME-S2 (%)	11.2453	11.6398	11.6514	11.5122	0.188763
BbGSDME-S1 (%)	22.0104	19.2257	18.3193	19.8518	1.57057
HsGSDME-FL (%)	12.507	12.4966	11.4966	12.1667	0.473875
HsGSDME-NT (%)	26.6818	22.4819	24.4614	24.5417	1.71554

## Sheet: S6 Figure
B
	Rep1	Rep2	Rep3	Average	St.Dev
G	9.53566	11.9037	12.2383	11.2259	1.20295
I	6.82108	6.63456	7.01285	6.82283	0.154441
H	0.903335	0.909618	1.217	1.00999	0.146407
M	1.2086	1.25992	0.941696	1.13674	0.139498
S	3.10229	3.56359	2.97592	3.21393	0.252574
G
			EIB202
			Z-VAD-FMK
Days	Control	EIB202	1 uM	2 uM	4 uM
1		1
2.5		1
2					1
2					1
3		1
3		1
3		1
3		1
3.5		1			1
4		1			1
4		1			1
5		1	1		1
5					1
5					1
5					1
5.5				1
6	0		0	0	1
6	0		0	0	0
6	0		0	0
6	0		0	0
6	0		0	0
6	0		0	0
6	0		0	0
6	0		0	0
6	0		0	0
6	0
K
	Control					+Bbp65
	Rep1	Rep2	Rep3	Average	St.Dev	Rep1	Rep2	Rep3	Average	St.Dev
A1	0.954213	1.01924	1.02655	1	0.0325132	3.03507	3.24038	2.92474	3.06673	0.130788
A2	0.968268	1.14234	0.889393	1	0.105675	4.52856	3.79148	3.31006	3.8767	0.501085
A3	1.02331	0.960373	1.01632	1	0.0281656	3.21445	3.00932	2.91142	3.04507	0.126267
A5	1.12121	0.842424	1.03636	1	0.116683	2.77576	2.93333	2.96364	2.89091	0.0823589
A6	1.08589	0.97546	0.93865	1	0.0625647	2.31902	2.41104	2.70552	2.47853	0.164847

## Sheet: S7 Figure
G
	Rep1	Rep2	Rep3	Average	St.Dev
HsGSDME-FL (%)	8.57286	6.8642	5.0874	6.84149	1.42302
HsGSDME-NT-WT (%)	24.111	24.1865	26.673	24.9902	1.19035
HsGSDME-NT-V109I (%)	31.1055	33.5094	35.174	33.263	1.67007
HsGSDME-NT-K120Q (%)	10.3967	15.1888	11.3434	12.3096	2.07223
HsGSDME-NT-L144I (%)	26.2271	27.9361	23.8787	26.014	1.66326
HsGSDME-NT-N152K (%)	38.1489	37.3474	26.2558	33.9174	5.4274
HsGSDME-NT-Y219C (%)	37.3631	42.6604	41.4873	40.5036	2.27173
HsGSDME-NT-P212L (%)	10.7901	9.36312	10.5414	10.2315	0.622401
HsGSDME-NT-D229N (%)	28.6175	27.1034	25.6975	27.1395	1.19234
HsGSDME-NT-E245K (%)	30.0203	32.5794	33.5383	32.046	1.48492

## Sheet: S8 Figure
F
Gene Name	Brain	Gills	Heart	Muscle	Liver	Kidney	Bones	Intestine	Embryos	Unfertilized eggs	Ovary	Testis
DrPJVK	0	0	0	0	0	0	0	0	0.137458	0	0	0.130422
Gene Name	Adrenal	Appendix	Bone marrow	Brain	Colon	Duodenum	Endometrium	Esophagus	Fat	Gall bladder	Heart	Kidney	Liver	Lung	Lymph node	Ovary	Pancreas	Placenta	Prostate	Salivary gland	Skin	Small intestine	Spleen	Stomach	Testis	Thyroid	Urinary bladder
HsPJVK	0.528	0.413	0.214	0.667	0.185	0.297	0.942	0.337	0.837	0.68	0.185	0.423	0.138	0.448	0.521	1.12	0.0644	0.242	0.762	0.189	0.919	0.316	0.384	0.241	4.3	0.853	0.353
G
Gene Name	Egg	Fertilized egg	2 cells	32 cells	256 cells	Early gastrulae	Late gastrulae	Early neurula	Interim neurula	Late neurula
BfCASP1	0.07	0.09	0.08	0.12	0.27	0.15	0.02	0.11	3.07	8.05
BfCASP1/2	0.01	0.02	0.01	0.01	0	0.01	0.01	0	0.02	4.13
BfCASP1L	0.26	1.33	3.56	9.1	6.21	3	0.87	1.35	1.69	4.36
BfCASP2	0.05	0	0.06	0.04	0.05	0	0.02	0	0.51	4.47
BfCASP2L	0.47	1.02	0.99	1.01	1.03	3.71	3.44	0.99	1.6	2.46
BfCASP3	0	0.58	0.77	1.47	0.79	0.14	0.03	0	0.63	4.86
BfCASP3L	0.66	1.57	1.41	2.46	2.52	1.95	1	1.37	2.99	3.11
BfCASP6	3.84	1.36	1.53	2.16	1.48	1.63	3.35	2.03	3.13	4.06
BfCASP7	16.14	0.02	0.06	0.1	0.05	1.7	4.73	1.99	3.61	5.18
BfCASP7L	0	0.07	0.01	0.07	0.05	0.41	0.29	0	0.32	8.67
BfCASP8	0.02	0.1	0.18	0.23	0.32	0.34	0.51	0.42	3.22	6.5
H
Gene Name	Brain	Gills	Heart	Muscle	Liver	Kidney	Bones	Intestine	Ovary	Testis	Embryos	Unfertilized eggs
DrCASP1	0.820975	15.3377	1.25687	0.62018	0.183647	3.53667	2.05648	6.65308	0.202519	2.32702	0.965261	0
DrCASP2	4.41604	6.60511	2.56082	1.24381	0.29496	5.48662	3.11343	1.99565	8.015	39.6556	5.58804	0.758163
DrCASP3a	6.5244	22.1407	6.03404	5.84251	0.543273	22.5573	10.2468	10.3941	28.919	19.5517	25.7538	1.04552
DrCASP3b	0.233127	3.93735	0.867039	0.107317	0.084352	0.842379	0.358426	4.06927	0	1.11298	2.84409	0.033493
DrCASP6a	0.098849	5.27271	0	0.205778	0.378766	1.63003	0.405049	12.5708	0.538588	1.65579	5.20583	1.68458
DrCASP6b	0.018707	8.36816	0	0.482776	0.681409	0.329478	0.030913	9.30766	0.841358	4.19756	0.486253	5.47511
DrCASP6c	0	0.20718	0.379543	0	0.015431	0.043748	0.164571	17.669	0	0.496266	0	0
DrCASP7	1.20778	16.7412	5.19166	0.9526	0.313325	3.74563	2.8348	5.40832	0.139374	22.2954	1.3405	0.405086
DrCASP8	1.09736	12.7721	5.04841	1.94656	0.37758	10.3423	3.91483	5.00054	10.6834	8.20289	2.23917	3.86715
DrCASP9	4.35058	7.4553	2.67036	1.28427	0.7599	7.10925	3.15019	3.32196	10.5023	7.73971	2.6402	6.27392
DrCASP10	0.289953	3.73478	1.20946	0.44959	0.179731	1.70458	0.501941	1.90065	0	3.80092	0.538025	0.033156
DrCASP19a	0.595944	49.8538	0.415844	0.162705	0	0.267037	0.57632	5.16474	0	0.602811	3.80246	0
DrCASP19b	0.620038	1.71579	0	0	0	0.078832	0.209667	2.84997	0	0.332031	0	0
DrCASP20	0.739965	6.65966	1.10182	0.241234	0.113369	1.97383	0.57619	4.05523	0.028007	4.60197	5.03733	0.201015
DrCASP21	0.365362	4.26876	0.441478	0.107483	0.20774	1.90397	0.529505	8.51967	0.123116	4.44864	0.091266	0
DrCASP22	0.430584	20.0598	2.00678	0.670319	0.092663	5.48818	2.29098	25.5852	0	3.58675	0.051326	0.049762
DrCASP23	0.666343	9.62711	1.28201	0.727979	0.028828	4.1909	2.51224	5.80869	7.08976	6.81512	0.064355	8.19278
